# Supplementary material for: A Novel Strategy for Screening Tumor-Specific Variable Domain of Heavy-Chain Antibodies
Source: Int J Mol Sci. 2023 Jun 28;24(13):10804. doi: 10.3390/ijms241310804 (PMC10341490; doi:10.3390/ijms241310804)
Supplement: Supplementary file 1 [file ijms-24-10804-s001.zip]

Archive with 1 entries (1 files):
- ijms-2424776-supplementary.pdf
